# Supplementary material for: Phylogenomic analysis demonstrates a pattern of rare and long-lasting concerted evolution in prokaryotes
Source: Commun Biol. 2018 Feb 8;1:12. doi: 10.1038/s42003-018-0014-x (PMC6053082; doi:10.1038/s42003-018-0014-x)
Supplement: Supplementary file 3 — Supplementary Data 1 [file 42003_2018_14_MOESM3_ESM.xlsx]

## Sheet: Abbreviation of species names
Phylum/Class	Order	Species	Abbreviation of species name
Beta-proteobacteria	Nitrosomonadales	Nitrosospira briensis C-128	Nbri
Beta-proteobacteria	Nitrosomonadales	Nitrosomonas communis	Ncom
Beta-proteobacteria	Nitrosomonadales	Nitrosomonas europaea ATCC 19718	Neur
Beta-proteobacteria	Nitrosomonadales	Nitrosomonas eutropha C91	Neut
Beta-proteobacteria	Nitrosomonadales	Nitrosospira multiformis ATCC 25196	Nmul
Beta-proteobacteria	Nitrosomonadales	Nitrosomonas sp. AL212	NspAL212
Beta-proteobacteria	Nitrosomonadales	Nitrosomonas sp. Is79A3	NspIs79A3
Beta-proteobacteria	Nitrosomonadales	Nitrosomonas ureae	Nure
Cyanobacteria	Chroococcales	Cyanobacterium aponinum PCC 10605	Capo
Cyanobacteria	Chroococcales	Candidatus Atelocyanobacterium thalassa isolate ALOHA	CAte
Cyanobacteria	Chroococcales	Geminocystis sp. NIES-3708	GspNIES-3708
Cyanobacteria	Chroococcales	Gloeocapsa sp. PCC 7428	GspPCC7428
Cyanobacteria	Chroococcales	Halothece sp. PCC 7418	HspPCC7418
Cyanobacteria	Chroococcales	Microcystis aeruginosa NIES-843	Maer
Cyanobacteria	Chroococcales	Microcystis panniformis FACHB-1757	Mpan
Cyanobacteria	Nostocales	Anabaena cylindrica PCC 7122	Acyl
Cyanobacteria	Nostocales	Calothrix sp. PCC 7507	CspPCC7507
Cyanobacteria	Nostocales	Cylindrospermum stagnale PCC 7417	Csta
Cyanobacteria	Nostocales	Fischerella sp. NIES-3754	FspNIES-3764
Cyanobacteria	Nostocales	Nostoc piscinale CENA21	Npis
Cyanobacteria	Nostocales	Nostoc punctiforme PCC 73102	Npun
Cyanobacteria	Nostocales	Nostoc sp. PCC 7524	NspPCC7525
Cyanobacteria	Nostocales	Nodularia spumigena CCY9414	Nspu
Cyanobacteria	Nostocales	Rivularia sp. PCC 7116	RspPCC7116
Cyanobacteria	Oscillatoriales	Arthrospira platensis NIES-39	Apla
Cyanobacteria	Oscillatoriales	Crinalium epipsammum PCC 9333	Cepi
Cyanobacteria	Oscillatoriales	Cyanothece sp. PCC 7822	CspPCC7822
Cyanobacteria	Oscillatoriales	Geitlerinema sp. PCC 7407	GspPCC7407
Cyanobacteria	Oscillatoriales	Moorea producens JHB	Mpro
Cyanobacteria	Oscillatoriales	Microcoleus sp. PCC 7113	MspPCC7113
Cyanobacteria	Oscillatoriales	Oscillatoria acuminata PCC 6304	Oacu
Cyanobacteria	Oscillatoriales	Oscillatoria nigro-viridis PCC 7112	Onig
Cyanobacteria	Oscillatoriales	Trichodesmium erythraeum IMS101	Tery
Cyanobacteria	Synechococcales	Acaryochloris marina MBIC11017	Amar
Cyanobacteria	Synechococcales	Cyanobium gracile PCC 6307	Cgra
Cyanobacteria	Synechococcales	Chamaesiphon minutus PCC 6605	Cmin
Cyanobacteria	Synechococcales	Dactylococcopsis salina PCC 8305	Dsal
Cyanobacteria	Synechococcales	Leptolyngbya sp. PCC 7376	LspPCC7376
Cyanobacteria	Synechococcales	Prochlorococcus marinus subsp. pastoris str. CCMP1986	Pmar
Cyanobacteria	Synechococcales	Pseudanabaena sp. PCC 7367	PspPCC7367
Cyanobacteria	Synechococcales	Synechococcus elongatus PCC 6301	Selo
Cyanobacteria	Synechococcales	Synechocystis sp. PCC 6714	SspPCC6714
Cyanobacteria	Synechococcales	Synechococcus sp. PCC 7502	SspPCC7502
Cyanobacteria	Synechococcales	Thermosynechococcus elongatus BP-1	Telo
Euryarchaeota	Methanosarcinales	Methanosarcina acetivorans C2A	Mace
Euryarchaeota	Methanosarcinales	Methanosarcina barkeri str. Fusaro	Mbar
Euryarchaeota	Methanosarcinales	Methanococcoides burtonii DSM 6242	Mbur
Euryarchaeota	Methanosarcinales	Methanosaeta concilii GP6	Mcon
Euryarchaeota	Methanosarcinales	Methanohalobium evestigatum Z-7303	Meve
Euryarchaeota	Methanosarcinales	Methanosaeta harundinacea 6Ac	Mhar
Euryarchaeota	Methanosarcinales	Methanomethylovorans hollandica DSM 15978	Mhol
Euryarchaeota	Methanosarcinales	Methanohalophilus mahii DSM 5219	Mmah
Euryarchaeota	Methanosarcinales	Methanosarcina mazei Go1	Mmaz
Euryarchaeota	Methanosarcinales	Methanococcoides methylutens MM1	Mmet
Euryarchaeota	Methanosarcinales	Methanolobus psychrophilus R15	Mpsy
Euryarchaeota	Methanosarcinales	Methanosarcina siciliae C2J	Msic
Euryarchaeota	Methanosarcinales	Methanosarcina thermophila TM-1	Mthe
Euryarchaeota	Methanosarcinales	Methanosalsum zhilinae DSM 4017	Mzhi
