# Supplementary material for: Phylogenomic analysis demonstrates a pattern of rare and long-lasting concerted evolution in prokaryotes
Source: Commun Biol. 2018 Feb 8;1:12. doi: 10.1038/s42003-018-0014-x (PMC6053082; doi:10.1038/s42003-018-0014-x)
Supplement: Supplementary file 4 — Supplementary Data 2 [file 42003_2018_14_MOESM4_ESM.xlsx]

## Sheet: E. coli
Complex	Gene
CPLX0-3601	rbn
CPLX0-7956	csrA
ABC-13-CPLX	gltI,gltK,gltJ,gltL
CPLX0-7747	tpx
CPLX0-251	prpC
CPLX0-861	hchA
ABC-46-CPLX	yjfF,ytfR,ytfT,ytfQ
CPLX0-7976	tamB,tamA
CPLX0-3924	fklB
TATABCE-CPLX	tatB,tatC,tatE,tatA
CPLX0-1221	nudE
KDO-8PPHOSPHAT-CPLX	kdsC
CPLX0-1262	kdsD
ABC-45-CPLX	mlaC,mlaF,mlaE,mlaD,mlaB
CPLX0-3221	diaA
CPLX-170	agaB,agaC,agaD
CPLX0-240	kbaY,kbaZ
CPLX0-3661	rfaE
CPLX-8401	kduI
CPLX0-3501	queF
MALIC-NADP-CPLX	maeB
CPLX0-7836	eutS
CPLX0-7912	eutD
CPLX0-3241	napG,napH
CPLX0-1341	sufB,sufC,sufD
CPLX0-1342	sufE
CPLX0-7687	sad
CPLX0-7820	lsrF
ABC-58-CPLX	lsrB,lsrD,lsrC,lsrA
CPLX0-7927	curA
CPLX0-7962	mnaT
CPLX0-3970	oppB,oppC,oppD,oppF,mppA
CPLX0-7623	ariR
CPLX0-7741	scpA
ABC-49-CPLX	gsiA,gsiB,gsiD,gsiC
MALTACETYLTRAN-CPLX	maa
CPLX0-921	ivy
CPLX0-7916	bglJ,rcsB
CPLX0-3021	iadA
CPLX0-7658	nanM
EIISGC	sgcB,sgcC,sgcA
CPLX0-1881	ridA
CPLX0-229	nrdG
NRDACTMULTI-CPLX	nrdD,nrdG,fpr
CPLX0-7744	ulaD
CPLX0-7848	ulaG
CPLX0-1121	rlmB
CPLX0-7561	chpB,chpS
CPLX0-1821	orn
CPLX0-7985	mscM
CPLX0-7756	nsrR
CPLX0-7721	dcuR
CPLX0-7535	adiC
ABC-42-CPLX	alsA,alsC,alsB
CPLX0-7807	mdtP,mdtO,mdtN
NRFMULTI-CPLX	nrfD,nrfC,nrfB,nrfA
CPLX0-7955	actP
RIB5PISOMB-CPLX	rpiB
APHA-CPLX	aphA
CPLX0-7679	zur
CPLX0-7974	nudC
CPLX-160	frwC,frwB,frwD
CPLX0-7686	zapB
CPLX0-7641	fieF
CPLX0-7649	rhaM
CPLX-159	frvB,frvA
CPLX0-1162	hslV
CPLX0-7748	cpxR
CPLX0-3581	dtd
CPLX0-7811	hemG
CPLX0-301	ubiD
CPLX0-8008	rffE
CPLX0-3927	ravA
NAG1P-URIDYLTRANS-CPLX	glmU
CPLX0-7922	slmA
COADTRI-CPLX	coaD
CPLX0-3482	aldB
CPLX0-7417	insC-1
CPLX0-7852	rcsB,gadE
CPLX0-801	hdeA
CPLX0-7707	nikR
CPLX0-7682	nfuA
CPLX0-821	frlB
CPLX-3942	tusB,tusC,tusD
CPLX0-3382	gspC,gspD,gspE,gspF,gspG,gspH,gspI,gspJ,gspK,gspL,gspM,gspO
CPLX0-7678	zntR
CPLX0-7627	mscL
CPLX0-4	aaeA,aaeB
CPLX0-7998	rapZ
CPLX0-7610	agaV,agaW
CPLX0-7987	tdcF
CPLX0-7615	garL
LTARTDEHYDRA-CPLX	ttdA,ttdB
CPLX0-7822	mqsA,mqsR
CPLX0-3936	folB
CPLX0-7458	glcD,glcE,glcF
CPLX0-7826	rdgB
CPLX0-7776	yggF
CPLX0-7727	rsmE
CPLX0-7626	mscS
CPLX0-1841	xdhD,ygfM
CPLX0-254	scpB
CPLX0-7538	zapA
RIB5PISOMA-CPLX	rpiA
CPLX0-255	hyuA
CPLX0-761	xdhA,xdhB,xdhC
CPLX0-7839	csdE
CPLX0-7838	csdA
CPLX0-7725	casA,casB,casC,casD,casE
CPLX0-7914	cas1
CPLX0-7934	ftsQ,ftsB,ftsL
CPLX0-234	ispD
CPLX0-721	ispF
CPLX0-1	norV
RIBONUCLEOSIDE-DIP-REDUCTII-CPLX	nrdE,nrdF
CPLXECOLI-7943	pncC
NRDF-CPLX	nrdF
CPLX0-7909	rnlB,rnlA
CPLX0-682	nadK
HCAMULTI-CPLX	hcaC,hcaD,hcaF,hcaE
CPLX0-7420	trmJ
CPLX0-7908	iscA
CPLX0-901	tadA
CPLX0-7835	eutM
CPLX0-7613	eutN
CPLX0-7801	eutL
CPLX0-3971	nudK
CPLX0-250	hyfG,hyfI,hyfA,hyfB,hyfC,hyfD,hyfE,hyfF,hyfH
CPLX0-3932	acrD,acrA,tolC
CPLX0-7	murP,crr
CPLX0-7732	murQ
CPLX0-7745	murR
PDXK-CPLX	pdxK
CPLX0-7887	alaC
CPLX0-1142	frc
CPLX0-7878	oxc
CPLX0-1668	fadJ,fadI
CPLX0-7720	arnE,arnF
CPLX0-7888	alaA
MENF-CPLX	menF
NAP-CPLX	napB,napC,napH,napG,napA
ABC-35-CPLX	ccmC,ccmE,ccmD,ccmB,ccmA
CPLX0-3323	ccmE,ccmF,ccmG,ccmH
CPLX0-7788	preT,preA
CPLX0-7904	rihB
ABC-40-CPLX	osmF,yehX,yehW,yehY
CPLX0-241	gatY,gatZ
GDPMANDEHYDRA-CPLX	gmd
DCYSDESULF-CPLX	dcyD
ABC-63-CPLX	znuC,znuB,znuA
SUCCORNTRANSAM-CPLX	astC
CPLX0-7947	astB
CPLX0-7979	chbF
CPLX0-7824	sufA
CPLX0-7837	ppsR
CPLX0-7817	grxD
CPLX0-7942	bolA,grxD
YDGEF-CPLX	mdtJ,mdtI
CPLX0-7802	ydeH
CPLX0-7823	dosP,dosC
ABC-59-CPLX	ddpB,ddpC,ddpA,ddpD,ddpF
CPLX0-236	nhoA
CPLX0-902	pptA
CPLX0-7731	paaX
CPLX0-3941	paaI
CPLX0-7988	paaG,paaF
CPLX0-1762	paaE,paaA,paaC,paaB
PHENDEHYD-CPLX	feaB
CPLX0-7844	abgB,abgA
CPLX0-3943	puuD
CPLX0-7709	puuA
CPLX0-7989	mpaA
CPLX0-981	pspF
FORMYLTHFDEFORMYL-CPLX	purU
CPLX0-2081	dhaM,dhaK,dhaL
ABC-62-CPLX	lolE,lolD,lolC
CPLX0-7755	hinT
CPLX0-7810	efeB
CPLX0-7726	rlmI
CPLX0-3921	hspQ
TORS-CPLX	torS
ABC-56-CPLX	ssuA,ssuC,ssuB
CPLX0-7789	matP
CPLX0-7843	focA
CPLX0-3301	cspD
CPLX0-201	fsaA
CPLX0-7672	mntR
PC00103	mngR
CPLX0-1581	pagP
CPLX0-7423	rlmH
ACPSUB-CPLX	citD
CITLY-CPLX	citD,citF,citE
CITRYLY-CPLX	citE
CITTRANS-CPLX	citF
DSBG-CPLX	dsbG
CPLX0-7766	entH
CPLX0-5	entS,tolC
CPLX-171	hyi
PII2-CPLX	glnK
CPLX0-7532	amtB
CPLX0-743	dxs
CPLX0-3957	sbcC,sbcD
ABC-64-CPLX	tauA,tauC,tauB
CPLX0-1021	prpB
CPLX0-7805	paoA,paoB,paoC
DXPREDISOM-CPLX	dxr
ABC-5-CPLX	btuD,btuC,btuF
CPLX0-7617	erpA
CPLX0-7521	|can|
CPLX0-7761	acnB
CPLX0-7973	zapD
CPLX0-7628	lptD,lptE
CPLX0-7939	kefF
CPLX0-7977	rsmH
CPLX0-7906	caiT
CARNDEHYDRA-CPLX	caiB
TRANSALDOLB-CPLX	talB
CPLX0-7564	ispH
ABC-33-CPLX	xylG,xylH,xylF
CPLX-3946	xseA,xseB
CPLX0-3959	xerC,xerD
DSBC-CPLX	dsbC
CPLX0-3976	wzxE,wzyE,wzzE
TRANS-200-CPLX	tolC,macB,macA
CPLX0-2121	emrA,emrB,tolC
CPLX0-7964	tolC
TRANS-CPLX-202	tolC,mdtC,mdtB,mdtA
CPLX0-2161	emrK,emrY,tolC
TRANS-CPLX-204	tolC,mdtE,mdtF
CPLX0-3881	fcl
CPLX0-3681	rfaD
3-OXOACYL-ACP-SYNTHII-CPLX	fabF
CPLX0-1101	tgt
RECFOR-CPLX	recF,recR,recO
UVRABC-CPLX	uvrD,uvrA,uvrC,uvrB
CPLX0-3925	umuC,umuD
URACIL-PRIBOSYLTRANS-CPLX	upp
UPPSYN-CPLX	ispU
CPLX0-3939	uspG
UMPKI-CPLX	pyrH
CPLX-157	ptsG,crr
TRYPSYN	trpA,trpB
THIOREDOXIN-REDUCT-NADPH-CPLX	trxB
CPLX0-7608	mnmE
CPLX0-7609	mnmE,mnmG
ABC-29-CPLX	sapF,sapD,sapB,sapC,sapA
CPLX0-7819	kefC
CPLX0-3721	nudF
CPLX-168	treB,crr
CPLX0-245	ahpC,ahpF
ENVZ-CPLX	envZ
TPI	tpiA
DEOA-CPLX	deoA
CPLX-156	cmtB,cmtA
ASPS-CPLX	aspS
TRANSKETOI-CPLX	tktA
CPLX0-235	ghrB
ASPKINIHOMOSERDEHYDROGI-CPLX	thrA
HMP-P-KIN-CPLX	thiD
CPLX0-7960	yajL
CPLX0-3949	thiG,thiH
THREDEHYDCAT-CPLX	tdcB
CPLX0-1923	tonB,exbB,exbD
CPLX0-1942	exbD,exbB,tonB,fhuA
CPLX0-1941	exbD,exbB,tonB,fepA
CPLX0-7952	fhuE,exbD,exbB,tonB
CPLX0-1943	fecA,exbD,exbB,tonB
UDHA-CPLX	sthA
CPLX0-227	tauD
CPLX0-225	ssuD
CPLX0-224	ssuE
CPLX0-3181	dapD
CPLX0-3929	gutQ
CPLX0-263	iaaA
GUANYL-KIN-CPLX	gmk
CPLX0-7787	yafQ,dinJ
DTDPGLUCDEHYDRAT-CPLX	rfbB
CPLX0-7624	prlF,yhaV
CPLX0-3933	bamE,bamC,bamD,bamA,bamB
CPLX0-2381	ppk,rne,rhlB,pnp,eno
CPLX0-3461	rne
TRANS-CPLX-201	acrA,tolC,acrB
ABC-32-CPLX	thiQ,thiP,tbpA
FABZ-CPLX	fabZ
MALIC-NAD-CPLX	maeA
CPLX0-2361	dnaE,dnaQ,holE
CPLX0-221	rpoB,rpoC,rpoA,fecI
RNAP54-CPLX	rpoB,rpoC,rpoA,rpoN
RNAPS-CPLX	rpoB,rpoC,rpoA,rpoS
RNAP32-CPLX	rpoB,rpoC,rpoA,rpoH
RNAPE-CPLX	rpoB,rpoC,rpoA,rpoE
RNAP70-CPLX	rpoB,rpoC,rpoA,rpoD
CPLX-153	ascF
PC00007	trpR
CPLX0-222	fliA,rpoB,rpoC,rpoA
CPLX0-7992	lptE,lptD,lptF,lptB,lptG,lptC,lptA
CPLX0-3952	ribC
PC00086	rhaS
CPLX0-2661	mcrB,mcrC
CPLX0-7990	rffA
DTDPRHAMSYNTHMULTI-CPLX	rfbC,rfbD
CPLX0-7928	relB
CPLX0-7791	relB,relE
ABC-28-CPLX	rbsA,rbsC,rbsB
CPLX0-7646	rbsD
PC00005	argR
CPLX0-3281	rnc
PHOR-CPLX	phoR
CPLX0-7970	hypT
PUTA-CPLX	putA
AIRS-CPLX	purM
PURK-CPLX	purK
DEOD-CPLX	deoD
DHHB-METHYLTRANSFER-CPLX	ubiG
EIISGA	ulaC,ulaB,ulaA
CPLX-167	nagE
PHOSPHASERSYN-CPLX	pssA
GLUTAMATESYN-DIMER	gltD,gltB
GLUTAMATESYN-CPLX	gltB,gltD
ABC-34-CPLX	ugpC,ugpA,ugpE,ugpB
ALKAPHOSPHA-CPLX	phoA
ANGLYC3PDEHYDROG-CPLX	glpA,glpB,glpC
CPLX0-3641	patD
PYRROLINECARBREDUCT-CPLX	proC
GLUTKIN-CPLX	proB
GLUTSEMIALDEHYDROG-CPLX	proA
PEPSYNTH-CPLX	ppsA
CPLX0-7808	hemF
CPLX0-7717	mrcA
XANTHOSINEPHOSPHORY-CPLX	xapA
ABC-27-CPLX	pstB,pstA,pstC,pstS
CREC-CPLX	creC
ABC-23-CPLX	phnC,phnE_1,phnD
PHES-CPLX	pheS,pheT
CPLX0-7415	lpxB
CPLX0-1541	mtn
PYRUVFORMLY-INACTIVE-CPLX	pflB
APORNAP-CPLX	rpoA,rpoC,rpoB
CPLX0-1521	dps
CPLX0-3001	pepD
PSERTRANSAM-CPLX	serC
CPLX0-3951	mrcB
F-O-CPLX	atpE,atpF,atpB
ATPE-CPLX	atpE
F-1-CPLX	atpC,atpH,atpA,atpG,atpD
ATPF-CPLX	atpF
ATPSYN-CPLX	atpB,atpF,atpE,atpD,atpG,atpA,atpH,atpC
ATPD-CPLX	atpD
ATPA-CPLX	atpA
PANTOTHENATE-KIN-CPLX	coaA
ABC-26-CPLX	proV,proW,proX
DGTPTRIPHYDRO-CPLX	dgt
CPLX0-7711	hlpA
CPLX0-7530	phoE
ACYLCOASYN-CPLX	fadD
FADB-CPLX	fadB
FAO-CPLX	fadB,fadA
FADA-CPLX	fadA
CPLX0-248	iscS
LUMAZINESYN-CPLX	ribE
CPLX0-7659	ribD
CPLX0-7879	rpsJ,nusB
CPLX0-2441	rho
NADH-DHI-CPLX	nuoA,nuoH,nuoJ,nuoK,nuoL,nuoM,nuoN,nuoG,nuoF,nuoE,nuoI,nuoC,nuoB
CPLX0-7712	gmm
DIHYDROPTERIREDUCT-CPLX	nfsB
ACNEULY-CPLX	nanA
CPLX0-7719	nadA
CPLX0-2424	parE,parC
CPLX0-7534	ompF
CPLX0-7946	rimK
PORPHOBILSYNTH-CPLX	hemB
CPLX0-7705	fis
CPLX0-7975	nadR
CPLX0-3803	holE,dnaQ,dnaE,holA,holB,dnaX,dnaN,holD,holC
CPLX-166	mtlA
CPLX0-3161	dapE
CPLX0-7981	ybdG
FLAGELLAR-MOTOR-COMPLEX	fliN,fliM,fliG,flgH,motA,motB,flgB,flgC,flgF,flgG,flgI,fliF,fliE
CPLX0-3541	rhlB
CPLX0-7951	mhpD
METHGLYSYN-CPLX	mgsA
ABC-18-CPLX	mglA,mglC,mglB
S-ADENMETSYN-CPLX	metK
ASPKINIIHOMOSERDEHYDROGII-CPLX	metL
METNIQ-METHIONINE-ABC-CPLX	metN,metI,metQ
O-SUCCHOMOSERLYASE-CPLX	metB
CPLX0-7533	ompC
CPLX0-1642	rraA
ALPHAGALACTOSID-CPLX	melA
CPLX0-253	mdaB
CPLX0-244	nfsA
SECE-G-Y-CPLX	secE,secG,secY
CPLX0-7655	lamB
ABC-16-CPLX	malK,malF,malG,malE
MALDEXPHOSPHORYL-CPLX	malP
LYXK-CPLX	lyxK
E1O	sucA
2OXOGLUTARATEDEH-CPLX	sucA,sucB,lpd
DIOHBUTANONEPSYN-CPLX	ribB
LTAA-CPLX	ltaE
CPLX0-3108	clpP,clpA,clpX
CPLX0-3101	clpP
CPLX0-3107	clpP,clpX
CPLX0-3104	clpP,clpA
CPLX0-3102	clpX
CPLX0-782	lipA
LDC2-CPLX	ldcC
ASNS-CPLX	asnS
CPLX0-7422	yjtD
CPLX0-2561	mukB,mukF,mukE
CPLX0-7698	mukF
CPLX0-7697	mukE,mukF
KDPD-CPLX	kdpD
ATPASE-1-CPLX	kdpF,kdpA,kdpB,kdpC
CPLX0-7660	lpcA
CPLX0-3841	ispE
TRYPTOPHAN-CPLX	tnaA
ACETOLACTSYNII-CPLX	ilvG_1,ilvG_2,ilvM
THREDEHYDSYN-CPLX	ilvA
ISOCIT-LYASE	aceA
CPLX0-7669	argP
ISOCITHASE-CPLX	icd
CPLX0-1721	cusC,cusB,cusF,cusA
QOR-CPLX	qor
FORMHYDROG2-CPLX	hybA,hybB,hybO,hybC
CPLX0-7986	hypD,hypC
ABC-20-CPLX	nikD,nikE,nikB,nikC,nikA
CPLX0-3561	hypB
CPLX0-3821	hypA,hypB
ABC-6-CPLX	cydD,cydC
CPLX0-2921	degP
CPLX0-3958	hsdM,hsdR,hsdS
CPLX0-1321	hflK,hflC
7-ALPHA-HYDROXYSTEROID-DEH-CPLX	hdhA
ABC-15-CPLX	livF,livG,livH,livM,livJ
ABC-304-CPLX	livK,livM,livH,livG,livF
RECBCD	recD,recC,recB
CPLX0-7994	pgaD,pgaC
CPLX0-2425	gyrA,gyrB
PC00027	ihfA,ihfB
KDPGALDOL-4OH2OXOGLUTARALDOL-CPLX	eda
CPLX0-2982	hflC,hflK,ftsH
HYDROG3-CPLX	hycD,hycC,hycF,hycG,hycB,hycE
SORB6PDEHYDROG-CPLX	srlD
CPLX-169	srlA,srlB,srlE
CPLX0-7662	uidA
IMP-DEHYDROG-CPLX	guaB
CPLX0-3741	hemA
GST-CPLX	gstA
GSP-CPLX	gss
GLUTATHIONE-SYN-CPLX	gshB
GSAAMINOTRANS-CPLX	hemL
CPLX0-3922	dnaB,dnaT,priB,priA,priC,dnaG
CPLX0-3621	dnaB
CPLX0-3934	groL,groS
CPLX0-7921	manX
CPLX-165	manZ,manY,manX
PPPGPPHYDRO-CPLX	gpp
PHOSGLYCMUTASE	gpmA
GLUTATHIONE-REDUCT-NADPH-CPLX	gor
GLYS-CPLX	glyS,glyQ
AERGLYC3PDEHYDROG-CPLX	glpD
GPT-CPLX	gpt
CPLX0-7993	allD
CPLX-7524	allC
CPLX-64	allB
CPLX0-7616	glxR
CITRATE-SI-SYNTHASE	gltA
CPLX0-7421	trmL
GLNG-CPLX	glnG
PROTEIN-NRIP	glnG
GLNL-CPLX	glnL
GLUCOSAMINE-6-P-DEAMIN-CPLX	nagB
GLYCOPHOSPHORYL-CPLX	glgP
CPLX0-7597	mnmG
CPLX0-7889	epmA
CPLX0-2621	hokC
PC00063	gatR_2,gatR_1
ERYTH4PDEHYDROG-CPLX	epd
UDPGLUCEPIM-CPLX	galE
GALACTURIDYLYLTRANS-CPLX	galT
GLUTDECARBOXA-CPLX	gadA
GAPDH-A-CPLX	gapA
CPLX0-7633	fucA
ABC-54-CPLX	ftsE,ftsX
B2-CPLX	nrdB
CPLX0-3969	ftnA
PC00061	cra
NARX-CPLX	narX
CPLX0-7797	fnr
CPLX-158	fruB,fruA
1-PFK	fruK
CPLX0-3930	flhD,flhC
CPLX0-7451	flhA,flhB,fliO,fliP,fliQ,fliR,fliH,fliI,fliJ
CPLX0-7450	fliG,fliM,fliN
CPLX0-7452	fliE,fliF,flgI,flgG,flgF,flgC,flgB,motB,motA,flgH,fliG,fliM,fliN,fliJ,fliI,fliH,fliR,fliQ,fliP,fliO,flhB,flhA,flgE,flgK,flgL,fliC,fliD
CPLX0-8009	fimD
CPLX0-3401	fimA,fimF,fimG,fimH
AMINEOXID-CPLX	tynA
F16B-CPLX	fbp
CPLX0-7957	selD
CPLX0-1141	selA
BIOTIN-CARBOXYL-CPLX	accC
BCCP-CPLX	accB
FABB-CPLX	fabB
PC00010	lexA
CPLX0-1441	eco
CPLX0-7961	clcA
CPLX0-8006	fabI
CPLX0-2141	acrE,acrF,tolC
ENTMULTI-CPLX	entB,entD,entF,entE
CPLX0-7418	mprA
NAD-SYNTH-CPLX	nadE
CPLX0-7963	emrE
DCTP-DEAM-CPLX	dcd
PROS-CPLX	proS
ABC-8-CPLX	dppD,dppF,dppB,dppC,dppA
HOLO-ACP-SYNTH-CPLX	acpS
CPLX0-2021	hupA,hupB
CPLX0-3801	dnaX,holB,holA
CPLX0-3802	dnaX
DUTP-PYROP-CPLX	dut
B1-CPLX	nrdA
RIBONUCLEOSIDE-DIP-REDUCTI-CPLX	nrdA,nrdB
SUCC-DEHASE	sdhA,sdhB,sdhC,sdhD
H2PTEROATESYNTH-CPLX	folP
FRUCBISALD-CLASSI	fbaB
GCVMULTI-CPLX	lpd,gcvP,gcvH,gcvT
E3-CPLX	lpd
PYRUVATEDEH-CPLX	aceE,aceF,lpd
ACETYL-COA-CARBOXYLTRANSFER-CPLX	accA,accD
ACETYL-COA-CARBOXYLMULTI-CPLX	accD,accA,accC,accB
DALADALALIGB-CPLX	ddlB
CPLX0-3931	rep
ASP-SEMIALDEHYDE-DEHYDROGENASE-CPLX	asd
DALADEHYDROG-CPLX	dadA
ACSERLYA-CPLX	cysK
CYSSYNMULTI-CPLX	cysE,cysK
ABC-70-CPLX	sbp,cysW,cysU,cysA
ABC-7-CPLX	cysA,cysW,cysU,cysP
CYT-D-UBIOX-CPLX	cydA,cydB
FORMHYDROGI-CPLX	hyaA,hyaB,hyaC
CPLX0-3938	cutA
CPLX0-7938	ptsI
CPLX0-246	sufS
PHOSPHO-OMPR	ompR
PC00084	rcsB,rcsA
CPLX0-7708	cueR
CPLX0-341	dfp
CYANLY-CPLX	cynS
CPLX0-1161	hslU
CPLX0-1163	hslU,hslV
CPLX0-881	clpA
CPLX0-2201	tolA,tolQ,tolR,tolB,ybgF,pal
CPLX0-3121	yieF
CPLX0-1241	mazF
CPLX0-1242	mazF,mazE
CPLX0-841	mazE
NITRATREDUCTZ-CPLX	narY,narZ,narV
FHLMULTI-CPLX	fdhF,hycE,hycB,hycG,hycF,hycC,hycD
CPLX0-2541	modE
ABC-19-CPLX	modC,modB,modA
NITRATREDUCTA-CPLX	narG,narH,narI
CPLX0-2502	moaD,moaE
CPLX-8331	moaC
CPLX0-2521	moaB
TAR-CPLX	cheA,cheW,tar
TSR-CPLX	cheW,cheA,tsr
CPLX-155	chbA,chbC,chbB
CPLX0-7710	marR
CPLX0-7426	ispB
CFA-CPLX	cfa
APP-UBIOX-CPLX	appC,appB
CPLX0-3061	pepA
CPLX0-2881	lon
CARBPSYN-CPLX	carB,carA
PC00004	crp
ACETOLACTSYNIII-CPLX	ilvI,ilvH
CPLX0-7653	aqpZ
CPLX-63	torZ,torY
CPLX-154	bglF
CPLX0-2861	bglG
CPLX0-3521	pnp
CPLX0-2221	btuB,ompF,pal,ybgF,tolB,tolR,tolQ,tolA
CPLX0-1924	btuB,exbD,exbB,tonB
CPLX0-3861	frlC
CPLX0-7622	tdcG
ABC-2-CPLX	araG,araH,araF
SEC-SECRETION-CPLX	secB,secA,secY,secG,secE,secD,secF,yajC,yidC
LYSS-CPLX	lysS
CPLX0-7728	truA
PEPCARBOX-CPLX	ppc
CPLX-7	arsB
CPLX0-7734	arsR
N-ACETYLTRANSFER-CPLX	argA
ACETYLORNTRANSAM-CPLX	argD
ASPKINIII-CPLX	lysC
CPLX0-7630	tesA
ANTHRANSYN-CPLX	trpE,trpD
CPLX0-7629	nhaA
MUTHLS-CPLX	mutL,mutS,mutH
CPLX0-7465	dadX
ALD-CPLX	aldA
FRUCBISALD-CLASSII	fbaA
FOLD-CPLX	folD
ARGDECARBOXDEG-CPLX	adiA
CPLX0-1621	rng
ADHE-CPLX	adhE
ADHC-CPLX	frmA
ADENYLOSUCCINATE-SYN-DIMER	purA
CPLX0-1683	ade
PRPPAMIDOTRANS-CPLX	purF
CPLX0-7959	purB
SAICARSYN-CPLX	purC
PURE-CPLX	purE
ALAS-CPLX	alaS
CPLX0-7693	azoR
CPLX0-7760	acnA
GLUTDECARBOXB-CPLX	gadB
ABC-21-CPLX	yadG,yadH
CPLX0-7666	caiF
AMP-NUCLEOSID-CPLX	amn
HYDROPEROXIDI-CPLX	katG
OROTPDECARB-CPLX	pyrF
CPLX0-7691	aidB
AROH-CPLX	aroH
CPLX0-7713	dsdC
CPLX0-7683	yihS
PYRNUTRANSHYDROGEN-CPLX	pntB,pntA
ARGDECARBOXBIO-CPLX	speA
BETAGALACTOSID-CPLX	lacZ
SUPEROX-DISMUTFE-CPLX	sodB
CPLX0-7757	hipB
SPERMIDINESYN-CPLX	speE
CPLX0-1081	rph
TMAOREDUCTI-CPLX	torC,torA
CPLX0-7854	treR
CPLX0-1401	ygeX
CPLX0-230	aceK
CPLX0-7983	ybiO
CPLX0-8005	fabG
CTPSYN-CPLX	pyrG
CPLX0-2802	cbpA
CYTIDEAM-CPLX	cdd
CPLX0-322	gsk
DIHYDROPICRED-CPLX	dapB
CPLX0-3361	nuoE,nuoF,nuoG
GLUC1PADENYLTRANS-CPLX	glgC
CPLX0-3923	ydhR
FUMARASE-C	fumC
CPLX0-3948	yjjX
GLUTAMIDOTRANS-CPLX	hisH,hisF
ABC-24-CPLX	potA,potB,potC,potD
GTP-CYCLOHYDRO-II-CPLX	ribA
ABC-14-CPLX	hisP,hisM,hisQ,hisJ
GLYOCARBOLIG-CPLX	gcl
ABC-61-CPLX	ybbP,ybbA
ABC-3-CPLX	hisQ,hisP,hisM,argT
MALATE-DEHASE	mdh
HISTPHOSTRANS-CPLX	hisC
CPLX0-7632	wrbA
ABC-52-CPLX	yhdZ,yhdY,yhdX,yhdW
L-GLN-FRUCT-6-P-AMINOTRANS-CPLX	glmS
ADCLY-CPLX	pabC
ADENYLYLSULFKIN-CPLX	cysC
NITRITREDUCT-CPLX	nirD,nirB
ANSB-CPLX	ansB
PANTOATE-BETA-ALANINE-LIG-CPLX	panC
CPLX0-7694	ybaS
ASNSYNB-CPLX	asnB
PDXH-CPLX	pdxH
PKI-COMPLEX	pykF
CHORISMUTPREPHENDEHYDRAT-CPLX	pheA
PYRUVOXID-CPLX	poxB
THIOESTERII-CPLX	tesB
CPLX0-7841	cysJ
TRANS-CPLX-203	yiaO,yiaN,yiaM
CPLX0-2901	panD
DAPASYN-CPLX	bioA
DIMESULFREDUCT-CPLX	dmsA,dmsB,dmsC
ENOLASE-CPLX	eno
GALACTOACETYLTRAN-CPLX	lacA
3-ISOPROPYLMALDEHYDROG-CPLX	leuB
GLUTAMINESYN-OLIGOMER	glnA
HOMOSERKIN-CPLX	thrB
ABC-55-CPLX	ycjP,ycjO,ycjN
CPLX0-7625	yfbR
ACETOLACTSYNI-CPLX	ilvB,ilvN
METHYLENETHFREDUCT-CPLX	metF
CPLX0-7647	rbsK
CPLX0-7652	rhaA
NRDE-CPLX	nrdE
CPLX0-7675	yeaW
PC00003	araC
ASPARTASE-CPLX	aspA
CPLX0-7722	yfaW
PPK-CPLX	ppk
CPLX0-7795	kdpE
SERS-CPLX	serS
CPLX0-7847	pdxA
TRANSENOYLCOARED-CPLX
CPLX0-7933	ygeW
FOLXTET-CPLX	folX
CPLX0-3955	rplL
CPLX0-7462	ydiB
ABC-4-CPLX	artP,artM,artQ,artI,artJ
LYSDECARBOX-CPLX	cadA
ACETYL-COA-ACETYLTRANSFER-CPLX	atoB
AKBLIG-CPLX	kbl
NUCLEOSIDE-DIP-KIN-CPLX	ndk
ARCB-CPLX	arcB
ASPCARBTRANS-CPLX	pyrB,pyrI
COBU-CPLX	cobU
SPERMACTRAN-CPLX	speG
THYMIDYLATESYN-CPLX	thyA
CPLX0-7853	yihI
CPLX0-7910	holC,holD
CPLX0-7936	phnP
CPLX0-1962	ydfG
CPLX0-7958	phnL,phnH,phnG,phnI
CPLX0-7982	ynaI
CPLX0-321	pdxJ
6PGLUCONDEHYDROG-CPLX	gnd
IMIDHISTID-CPLX	hisB
ABC-60-CPLX	yphD,yphF,yphE
CPLX0-7631	fucI
ACETYLORNDEACET-CPLX	argE
NAG6PDEACET-CPLX	nagA
ORNCARBAMTRANSFERI-CPLX	argI
CPLX0-7685	hpt
AROC-CPLX	aroC
PC00033	purR
BIOTIN-SYN-CPLX	bioB
CPLX0-7759	metR
CPLX-3944	fecA,fecR
SUCCCOASYN	sucD,sucC
CPLX0-7877	pgi
CPLX0-7940	yagE
CPLX0-3041	pepT
DIACYLGLYKIN-CPLX	dgkA
FABA-CPLX	fabA
ABC-10-CPLX	fepC,fepD,fepG,fepB
GLYCDEH-CPLX	gldA
CPLX0-7529	wza,wzc
ABC-48-CPLX	ynjC,ynjD
CPLX0-7614	hisG
CPLX0-7639	fur
OROPRIBTRANS-CPLX	pyrE
CPLX0-7688	gabD
AROG-CPLX	aroG
ATOD-CPLX	atoD
CPLX0-7733	asnC
RUVABC-CPLX	ruvC,ruvB,ruvA
CPLX0-7806	yfcG
SULFITE-REDUCT-CPLX	cysJ,cysI
CPLX0-7882	menB
CPLX0-7945	ycdX
CPLX0-2681	sspB
CYT-O-UBIOX-CPLX	cyoD,cyoA,cyoB,cyoC
DIHYDROOROT-CPLX	pyrC
FUMARASE-B	fumB
GLYCPDIESTER-PERI-CPLX	glpQ
HISTDEHYD-CPLX	hisD
ABC-51-CPLX	ydcS,ydcT,ydcV,ydcU
MENE-CPLX	menE
CPLX0-7643	ilvC
CPLX0-7668	ydjA
ANSA-CPLX	ansA
PABSYNMULTI-CPLX	pabA,pabB,pabC
ASNSYNA-CPLX	asnA
CPLX0-7718	>UDP-L-Ara4N,formyltransferase,UDP-GlcA,C-4
PIIPROTEIN-CPLX	glnB
CHEZ-CPLX	cheZ
SAMDECARB-CPLX	speD
CPLX-722	appA
CPLX0-7950	mhpC
CPLX0-238	argG
DIHYDROXYACIDDEHYDRAT-CPLX	ilvD
GABATRANSAM-CPLX	gabT
CPLX0-3950	trmD
CPLX0-661	ycaC
GLYOXI-CPLX	gloA
CPLX0-7536	slyD
ACETOACETYL-COA-TRANSFER-CPLX	atoA,atoD
CPLX0-7674	kch
PAPSSULFOTRANS-CPLX	cysH
CPLX0-7696	mukB
ASPAMINOTRANS-DIMER	aspC
QUINOPRIBOTRANS-CPLX	nadC
CPLX0-7794	yihU
CPLX0-1261	tktB
URPHOS-CPLX	udp
CPLX0-7932	codA
CPLX0-2401	trpB
CPLX0-7997	dapF
CPLX0-2941	sppA
CPLX0-3141	ygiN
DMBPPRIBOSYLTRANS-CPLX	cobT
ENTE-CPLX	entE
CPLX0-3781	yoeB,yefM
FOLE-CPLX	folE
CPLX0-3954	yeiG
3-METHYL-2-OXOBUT-OHCH3XFER-CPLX	panB
GMP-SYN-CPLX	guaA
ABC-57-CPLX	ybhS,ybhR,ybhF
CPLX0-7654	glpF
ARABISOM-CPLX	araA
CPLX0-7704	msbA
ASPCARBREG-DIMER	pyrI
CPLX0-7724	fdhE
BADH-CPLX	betB
PPX-CPLX	ppx
RHAMNULPALDOL-CPLX	rhaD
CPLX0-0	dnaT
THRS-CPLX	thrS
TRPS-CPLX	trpS
XYLISOM-CPLX	xylA
CPLX0-7935	phnK,phnJ,phnI,phnH,phnG
CPLX0-2423	parC
DETHIOBIOTIN-SYN-CPLX	bioD
CPLX0-3201	mepA
ETHAMLY-CPLX	eutB,eutC
FORMATEDEHYDROGO-CPLX	fdoG,fdoH,fdoI
GDHA-CPLX	gdhA
6PFK-2-CPX	pfkB
ABC-22-CPLX	oppC,oppD,oppF,oppB,oppA
CPLX0-7466	xylB
ABC-41-CPLX	yejF,yejB,yejE,yejA
HYDROPEROXIDII-CPLX	katE
LYSU-CPLX	lysU
ACETYLGLUTKIN-CPLX	argB
ORNCARBAMTRANSFERF-CPLX	argF
CPLX0-7684	ygaZ,ygaH
PHOSACETYLTRANS-CPLX	pta
CPLX0-7758	ymdB
CPLX0-7870	atoS
CPLX0-1421	bfr
CPLX0-7913	tehB
CPLX0-231	gatC,gatB,gatA
CPLX0-7984	yqjG
CPLX0-243	ppa
CPLX0-303	glpX
DHPDIOXYGEN-CPLX	mhpB
CPLX0-3937	ebgA,ebgC
GLUCONOKINII-CPLX	gntK
CPLX0-3961	yedX
7KAPSYN-CPLX	bioF
GLYC3PDEHYDROGBIOSYN-CPLX	gpsA
ABC-25-CPLX	potG,potH,potI,potF
CPLX0-7525	menD
NARQ-CPLX	narQ
ORNDECARBOXDEG-CPLX	speF
AROF-CPLX	aroF
ATOA-CPLX	atoA
PHOSPHASERDECARB-DIMER	psd
CARBODEHYDRAT-CPLX	cynT
RIBULPEPIM-CPLX	araD
SULFATE-ADENYLYLTRANS-CPLX	cysD,cysN
TYRS-CPLX	tyrS
CPLX0-7917	yghU
CPLX0-7944	pldA
CPLX0-2061	yiaK
CPLX0-3081	pepP
DIHYDRODIPICSYN-CPLX	dapA
E2O	sucB
FUMARASE-A	fumA
ABC-12-CPLX	glnQ,glnP,glnH
HISS-CPLX	hisS
CPLX0-7642	proP
ACSERLYB-CPLX	cysM
CPLX0-7667	yqhD
PABASYN-CPLX	pabB,pabA
CPLX0-7692	mazG
CPLX0-7740	cytR
SUPEROX-DISMUTMN-CPLX	sodA
CPLX0-7885	ggt
CPLX0-1601	ynfE,ynfF,ynfG,ynfH
UDPNACETYLGLUCOSAMACYLTRANS-CPLX	lpxA
CPLX0-7923	spy
CPLX0-1863	ybgI
CPLX0-237	cysE
FUMARATE-REDUCTASE	frdA,frdB,frdC,frdD
GLYOHMETRANS-CPLX	glyA
CPLX0-7444	yciF
LACTALDREDUCT-CPLX	fucO
ABC-9-CPLX	fecE,fecC,fecD,fecB
METG-CPLX	metG
CPLX0-7645	fucU
ADENPRIBOSYLTRAN-CPLX	apt
NQOR-CPLX
CPLX0-7695	yneH
PKII-CPLX	pykA
CHORISMUTPREPHENDEHYDROG-CPLX	tyrA
SECD-SECF-YAJC-YIDC-CPLX	yidC,yajC,secF,secD
CPLX0-7816	ybaB
CPLX0-7929	yefM
CPLX0-252	fabH
ALPHA-SUBUNIT-CPLX	fdnI,fdnH,fdnG
ORNDECARBOX-BIO-CPLX	speC
AROD-CPLX	aroD
ENTA-CPLX	entA
CPLX0-3761	dnaN
PC00040	cysB
PHOSPHASERDECARB-CPLX	psd
3-ISOPROPYLMALISOM-CPLX	leuC,leuD
BRANCHED-CHAINAMINOTRANSFER-CPLX	ilvE
GMP-REDUCT-CPLX	guaC
HOMSUCTRAN-CPLX	metA
RIBULOKIN-CPLX	araB
CPLX-3945	csgG,csgE,csgF
CPLX0-7827	ybdK
CPLX0-7648	rseB
AGMATIN-CPLX	speB
CPLX0-1461	hfq
TYRB-DIMER	tyrB
ASPCARBCAT-TRIMER	pyrB
PGLYCDEHYDROG-CPLX	serA
CPLX0-7723	yfaU
CPLX0-7754	uhpA
CPLX0-7796	metJ
CPLX0-2641	htpG
SIROHEMESYN-CPLX	cysG
CYSTATHIONINE-BETA-LYASE-CPLX	metC
THREODEHYD-CPLX	tdh
DIAMINOPIMDECARB-CPLX	lysA
E1P-CPLX	aceE
CPLX0-3602	rnt
CPLX0-3901	yicI
GLUCOSE-1-PHOSPHAT-CPLX	agp
CPLX0-242	glpE
ABC-11-CPLX	fhuC,fhuB,fhuD
GLYCEROL-KIN-CPLX	glpK
CPLX0-3	priB
CPLX0-7425	hipB,hipA
KDO-8PSYNTH-CPLX	kdsA
FORMATEDEHYDROGN-CPLX	fdnG,fdnH,fdnI
GCVP-CPLX	gcvP
CPLX0-3956	rplJ,rplL
6PFK-1-CPX	pfkA
RIBONUCLEOSIDE-TRIP-REDUCT-CPLX	nrdD
TRG-CPLX	cheA,cheW,trg
TAP-CPLX	cheA,cheW,tap
TORR-CPLX	torR
CHEA-CPLX	cheA
CPLX0-3964	RrsA,RpsA,RpsB,RpsC,RpsD,RpsE,RpsF,RpsG,RpsH,RpsI,RpsJ,RpsK,RpsL,RpsM,RpsN,RpsO,RpsP,RpsQ,RpsR,RpsS,RpsT,RpsU,Sra,RrlA,RrfA,RplA,RplB,RplC,RplD,RplE,RplF,RplJ,RplL,RplI,RplK,RplM,RplN,RplO,RplP,RplQ,RplR,RplS,RplT,RplU,RplV,RplW,RplX,RplY,RpmA,RpmB,RpmC,RpmD,RpmE,RpmF,RpmG,RpmH,RpmI,RpmJ

## Sheet: yeast
Complex	Gene
U1 snRNP	Luc7,Mud1,Nam8,Prp39,Prp40,Prp42,Snp1,Snu56,Snu71,Yhc1
20S core particle of the proteasome	Pre10,Pre2,Pre3,Pre6,Pre8,Pup3,Scl1,
Lsm2-Lsm8 complex	Lsm2,Lsm4,Lsm6,Lsm7,Pat1
Casein kinase II complex	Cka1,Cka2,Ckb1,Ckb2
Complex 5	Dbp2,Rpl2a
Complex 6	Ecm5,Psd2,Yfr006w,Yol054w
Complex 7	Nsa1,Rpf1
m-AAA protease complex	Afg3,Phb2,Yta12
Mitochondrial ribosomal small subunit	Ehd3,Mrp1,Mrp13,Mrp17,Mrp21,Mrp4,Mrp51,Mrps16,Mrps17,Mrps18,Mrps28,Mrps5,Mrps8,Mrps9,Nam9,Pet123,Rsm10,Rsm19,Rsm22,Rsm23,Rsm25,Rsm27,Rsm7
Complex 10	Mae1
Complex 11	Nob1
Complex 12	Mot1
Trehalose-6-phosphate synthase/ phosphatase complex	Gln1,Mcm2,Mks1,Tsc10
V0 vacuolar ATPase complex	Emi2,Vma6,Vph2
Complex 15	Rps25a,Rrn3
Complex 16	Pph3,Psy2,Ybl046w
Complex 17	Bcp1,Ypl208w
Complex 18	Hca4
Complex 19	Ist2
Complex 20	Loc1,Rpl9a
Complex 21	Shm1
Sin3 Histone deacetylase complex	Cti6,Rpd3,Rxt3,Sap30,Sds3,Sin3,Ume1,Ymr075w
Complex 23	Emg1,Kre33,Krr1,Noc4,Nop14,Ygr145w
Complex 24	Bud20
DNA repair complex	Mph1,Msh6,Rad52,Rfa1
Complex 26	Met18,Rad3
Complex 27	Nop14,Utp8
Complex 28	,
Gcn1/Gcn2/Gcn20 complex	Gcn1,Gcn20
RNA polymerase I	Rpa12,Rpa190,Rpa43,Rpa49,Rpc40
mRNA decapping complex	Dcp1,Dcp2,Edc3
Ribosome-associated complex (RAC)	Scp160,Ssz1,Zuo1
U2 snRNP	Cus1,Hsh155,Hsh49,Lea1,Msl1,Prp11,Prp21,Prp9,Rse1
Scs2/Opi1 complex	Swh1
Sit4/Sap190 complex	Sap190
Complex 36	Fur1,Sar1,Ydr341c,Ynk1
Complex 37	,
RNA polymerase III complex	Ret1,Rpc25,Rpc31,Rpc34,Rpc37,Rpc40,Rpc53,Rpc82,Rpo31
Complex 39	Bud20,Ipi3,Nog1,Nog2,Nsa2,Nug1,Rix1,Rpf2,Sda1,Ycr072c
Cyr1/Srv2 complex	Cyr1,Pho81,Srv2
Complex 41	Dbp8,Esf1,Mvd1
Cytoskeleton-regulatory Lsb3/Las17 complex	Las17,Lsb3,Sla1
Nup82/Nsp1/Nup159 nuclear pore subcomplex	Nsp1,Nup159,Nup82
Actin-associated motorproteins 1 complex	Myo2,She4
Translation initiation factor eIF3 complex	Fun12,Hcr1,Nip1,Prt1,Rli1,Rpg1,Tif34,Tif35,Tif5
Clathrin	Chc1,Clc1
Complex 47	Nap1,Nis1,Yol070c
Complex 48	Nop8,Urb1,Urb2
Actin-associated motorproteins 2 complex	Mlc1,Myo4,She2,She3
Complex 50	Lsg1,Nmd3,Rei1
Complex 51	,Gdb1,Mir1
Signal recognition complex	Sec65,Srp14,Srp54,Srp68,Srp72
Erv41/Erv46 complex	Ero1,Erv41,Erv46
Complex 54	,
Complex 55	Loc1
Complex 56	Brx1,Erb1,Mak21,Noc2,Nop4,Puf6
NuA4 Histone Acetyltransferase Complex	Epl1,Esa1
Complex 58	Hrr25,Ltv1,Nob1,Rio2,Tsr1
V1 vacuolar ATPase complex	Vma13,Vma4,Vma5,Vma7,Vma8
Mitochondrial ribosomal large subunit	Atg26,Bud3,Mrpl10,Mrpl16,Mrpl23,Mrpl4,Mrpl51
Arginine-specific carbamoyl-phosphate synthase complex	Cpa2
Complex 62	Cic1,Ebp2,Ipi1,Rpl31b
U4/U6.U5 tri-snRNP	Prp3,Prp31,Prp4,Prp6,Snu66,Spp381
Complex 64	Mtr4,Nab3,Nrd1,Sen1,Sto1
DNA repair complex	Rad16
Complex 66	Mae1,Prs3,Tom1
Pab1/eIF4G/eIF4E complex	Cdc33,Sbp1,Tif4631,Tif4632
ISW1/IOC3 complex	Ioc3,Isw1
Pre-mRNA cleavage and polyadenylation factor IA	Clp1,Pcf11,Rna14,Rna15
Small subunit processome	Nan1,Utp10,Utp15,Utp4,Utp8,Utp9
Complex 71	,
Complex 72	Bzz1,Ecm25
RNA polymerase II complex	Iwr1,Rpb11,Rpb2,Rpb3,Rpb4,Rpb7,Rpb9,Tfg1,Tfg2
mRNA guanylyl transferase complex	Ceg1,Cet1
19/22S regulator	Ecm29,Rpn1,Rpn10,Rpn11,Rpn12,Rpn13,Rpn5,Rpn6,Rpn7,Rpn8,Rpn9,Rpt1
Complex 76	Acs2
Polyadenylation Factor I	Cft1,Cft2,Fip1,Mpe1,Pap1,Pfs2,Pta1,Ysh1,Yth1
Ppz1 protein phosphate complex	Ppz1,Ykl088w
Protein phosphatase 1 complex	Ade16,Glc7,Sol2
Prp19-associated complex	Cdc40,Cef1,Clf1,Cwc2,Cwc22,Ecm2,Prp19,Prp45,Prp46,Syf1
SAGA complex	Ada2,Hfi1,Ngg1,Sgf29,Sgf73,Spt20,Spt3,Spt7,Spt8
Karyopherins complex	Kap95,Nup2,Nup60,Srp1
Sit4/Sap185 protein phosphatase complex	Cdc25,Hrk1,Mds3,Sap185,Sit4
Nup84 sub-complex	Nup120,Nup145,Nup84,Nup85,Sec13,Seh1
Translational release factor complex	Sup35,Sup45
Pyruvate dehydrogenase	Lat1,Pda1,Pdb1,Pdx1
Complex 87	Cdc55,Iml1
Complex 88	Gaa1,Pgi1
Complex 89	Atg3,Mtr10
Complex 90	Mam33,Mrps35
Complex 91	Psa1
COPI complex	Cop1,Ret2,Ret3,Sec21,Sec26,Sec27,Sec28
Complex 93	Ubp2,Yor138c
Complex 94	Hmo1
Actin capping complex	Cap1,Cap2,Yer071c,Yir003w
Gyp5/Gyl1 complex	Dbp2,Gyl1
Complex 97	Ydl033c,Ygl039w
Complex 98	Lhp1,Sxm1,Utp30
Complex 99	,
Yeats nexin complex	Snx4,Snx41
Complex 101	Dbp8,Rps16a
Complex 102	Npl3,Nrp1
Complex 103	Sgn1
Complex 104	Vma10,Vma2
Complex 105	Hca4,Nrp1
Complex 106	Vac8
Complex 107	Lsm12,Pbp1
Complex 108	Pep4,Rtn1
Complex 109	Rpt3,Tub3
Complex 110	Nab6,Nrp1
Mannan Polymerase II	Anp1,Hoc1,Mnn10,Mnn11,Mnn9
Complex 112	Lys9,Yor164c
SNARE complex	Dsl1,Sec39,Tip20,Ufe1,Use1
Golgi associated retrograde protein complex	Kar2,Vps52,Vps53,Vps54
Complex 115	Gln4,Ssl2,Yor352w
Complex 116	Fun19,Rps5
Complex 117	Rpl24a,Rps0a
Complex 118	Aco1,Faa4
Complex 119	Nab6,Pab1
Exocyst complex	Exo84,Sec10,Sec3,Sec5,Sec6,Sec8
Complex 121	Gon7,Kae1,Yml036w
Complex 122	Aco1,Mdh1,Yhb1
Complex 123	Pro1
Complex 124	Pdr5,Usa1
Complex 125	Rpl33a,Rpl35b
Complex 126	Fpr4,Rix7,Rpl20a
Nucleotide excision repair factor 3 complex	Ssl1,Tfb1,Tfb4
Complex 128	Ebp2,Yer139c
Complex 129	Tef4
Complex 130	Atp3,Cdc37
Complex 131	Imp4,Rpn2
Complex 132	Tub3
Complex 133	Aep1,Hrp1,Rps9a
COP9 signalosome complex	Csi1,Csn9,Pci8,Rri1,Rri2
Complex 135	Ilv1,Psa1
Complex 136	Cse1,Sec7
Act1/Sac6 complex	Act1,Sac6
Complex 138	Rpl31a,Rpl33b
Complex 139	Rli1
Complex 140	Atg9,Rpl18b,Rpl7a
Complex 141	Cam1,Hsl1,Ydr314c
Ctf19 protein complex	Chl4,Ctf19,Ctf3,Mcm21,Mcm22,Okp1
AP-2 complex	Apl1,Apm4
Complex 144	Faa4,Ypl206c
Chaperonine containing T-complex TRiC	Cct2,Cct7,Plp2,Vid27
RNA polymerase II general trancription factor TFIID	Taf2,Taf8
Complex 147	Bbc1,Yjl123c
PAN complex	Pan2,Pan3
Complex 149	,
Complex 150	Atg9,Rps6a
Complex 151	Dig1,Npl3,Pep1
Bre5/Ubp3 complex	Bre5,Ubp3
Tid3 complex	Nuf2,Spc24,Spc25,Tid3
Complex 154	Dph2,Eft1,Yil103w
Complex 155	Atg11,Atg17,Ypl166w
Complex 156	Met10,Rpa135
Complex 157	Esf1,Krr1,Mvd1,Nop6,Rpl26b,Ygr145w
Complex 158	Aos1,Spt4
Complex 159	Cdc60,Nan1,Utp15,Utp4
Complex 160	Rpl33b,Rpp2b,Rsa3
THO complex	Hpr1,Hrb1,Mft1,Rlr1,Sub2,Tex1,Thp2
Complex 162	Rfc1,Rfc2
Ccr4/Not protein complex	Caf40,Ccr4,Cdc39,Pop2
Complex 164	Mis1,Pim1
Complex 165	Tub3
Complex 166	Clu1,Kap104
Svg1/cyclin Bur2 protein complex	Bur2,Sgv1
Complex 168	Pfk2,Rps10a,Rps22a
Complex 169	Ade3,Cse1,Tdh1,Tom1,Ydr341c
Complex 170	Hmg1,Rad51,Rpl27b
Complex 171	Gcn1
Complex 172	Ded81
Complex 173	Nam9
Complex 174	Yer036c
Complex 175	Brr2,Cus1,Lea1,Prp21,Prp3,Prp31,Prp4,Prp6,Prp8,Prp9,Smb1,Snu114,Snu23,Snu66,Spp381
Complex 176	Rpl19a,Rps14a,Rps6b
Complex 177	Rpl33b,Rps16b,Rsa3,Yor1
Complex 178	Bud3,Sec1
Ku complex	Yku70,Yku80
Complex 180	Rpn2,Yol098c
Rubiquitin -activating complex	Uba3,Ula1
TRAPPII complex	Bet3,Bet5,Gsg1,Kre11,Trs120,Trs130,Trs20,Trs23,Trs31,Trs33
Complex 183	Ade5,7,Rps5
Kel1/Lte1 complex	Bem2,Kel1,Lte1
Complex 185	Ald6,Ptc2,Shq1
Complex 186	Gln1,Hsp42
Complex 187	Brr1,Hta1
Origin of replication recognition complex	Orc1,Orc2,Orc3,Orc4,Orc5,Orc6
Complex 189	Prp43,Ynl224c
INO80 protein complex	Arp5,Arp8,Ies1,Ies3,Ies5,Ino80,Nhp10
Complex 191	Myo5
Complex 192	Ptc4,Ydr186c
Complex 193	Eno1,Nat1
Complex 194	Yor1
Set3 histone deacetylase protein complex	,Cpr1,Hos2,Hos4,Set3,Sif2,Snt1
Complex 196	Rpl19a,Rpl9a
Complex 197	Abf2,Vps1
Complex 198	Ebp2,Rpl23b
Complex 199	,
Complex 200	Dur1,2,Mrpl22,Pro1
RNase MRP	Pop1,Pop3,Pop4,Pop5,Pop8,Rpp1
Complex 202	Sui1
Complex 203	Gbp2,Thp2
Complex 204	Hem13,Psk1,Vas1
Complex 205	Pep4,Ymr196w
Complex 206	Mrp17,Ubp10
Complex 207	Aar2,Bud31,Lin1
Complex 208	Ids2,Pep4
DNA polymearse alpha-primase complex	Pol1,Pol12,Pri1,Pri2
Complex 210	Dbp9,Spa2,Ymr310c
Complex 211	Bud21,Rrp9,Sik1
Complex 212	Tpi1
Complex 213	Ade5,7,Reb1,Top1
Complex 214	Ktr3,Rpl4a
Complex 215	Ade6,Rsm23
Complex 216	Pse1,Slx9,Spa2,Ulp1
Complex 217	Aro3,Ilv5
C-terminal domain kinase I complex	Ctk1,Ctk2,Ctk3
Spindle pole body	Pfk1,Spc72,Spc97,Spc98,Tub4
Complex 220	Psa1,Yol098c
Complex 221	Imd4,Tdh1
Complex 222	End3,Lsb3,Sla2
Complex 223	Sen54,Tuf1
SWI-SNF global transcription activator complex	Arp9,Snf11,Snf12,Snf5,Snf6,Swi1,Swi3
Complex 225	Ymr310c
Boi2/Bem1/Cdc24 complex	Boi2,Cdc24
Rai1/Rat1 complex	Rai1,Rat1
Complex 228	Ipp1,Rom2,Ydl203c
Complex 229	Eft2,Hgh1
Complex 230	Ecm30,Ubp15
Complex 231	Mrpl36,Pet56
DNA polymerase delta	Cdc2,Hys2
Anthranilate synthase complex	Sam1,Trp2,Trp3
Complex 234	,
SBF, SWI4-SWI6-dependent cell cycle box binding factor complex	Swi4,Swi6
Pms1/Mlh1 mismatch DNA repair complex	Mlh1,Pms1
Complex 237	Nrp1
Complex 238	Dbp9,Spa2
Small subunit processome	Dip2,Mrd1,Nan1,Nop58,Pno1,Pwp2,Rok1,Rrp9,Utp10,Utp13,Utp15,Utp18,Utp21,Utp22,Utp4,Utp6,Utp7,Utp8,Utp9,Ylr003c
Complex 240	Tif4631,Yal036c
Complex 241	Kex2,Sil1,Ybt1
Complex 242	Adh3,Nam7
Phosphoribosyl diphosphate synthase complex	Prs1,Prs3
Complex 244	Ykr018c
Complex 245	Dbp8,Rpl15a
Complex 246	Dhh1,Sec7
Complex 247	Aro1,Sam1
Protein phosphatase 2A complex	Cdc55,Rts3,Tpd3,Zds1,Zds2
Translation elongation factor EF1	Cam1,Efb1,Tef2
Complex 250	Bms1,Mrd1
Complex 251	Pdr16
Complex 252	Rpl13a,Rpl2a
Complex 253	Yil056w
Complex 254	Ade3,Dps1,Sar1,Tdh1,Ydr341c,Ynk1
Complex 255	Rok1,Rps1b
Chromatin assembly complex	Cac2,Msi1
Complex 257	Mpm1,Rps25b,Tom40,Ygr130c
Kap104/Hrp1 complex	Hrp1,Kap104
Complex 259	Fas1,Trm3
Complex 260	Dcs2,Tfb3
Complex 261	,
Clathrin-associated protein AP-3 complex	Apl5,Apl6,Apm3
Complex 263	Aar2,Gcn2,Snu66
Complex 264	Ade6,Pet123
Complex 265	Fun12,Rpl12b
Complex 266	Mrd1,Utp22,Utp7,Ylr003c
Complex 267	Imd2,Lys2,Sxm1
Complex 268	Adh1,Prc1
Complex 269	Mec1,Vac14
Complex 270	Clu1,Ura7
alpha-Aminoadipate-semialdehyde dehydrogenase complex	Lys2,Lys5
Complex 272	Asc1,Nat1
Complex 273	Fap1,Yil161w
Complex 274	Tcb3
Complex 275	Pdc1,Ptm1
Ste50/Ste11 complex	Ste11,Ste50
ATP-dependent Isw2p-Itc1p chromatin remodeling complex	,
Complex 278	Yal036c
Complex 279	Gdb1,Nup192
Complex 280	Ptc3,Ydr071c
Cytoplasmic mRNA _x000D_ processing body	Krs1,Lsm1,Lsm5,Pat1
Complex 282	Pfk1,Pfk2
Complex 283	Sse2,Yor164c
Complex 284	Cdc36,Mrd1,Rps10b
Complex 285	Asc1,Rpl27b,Skt5
Complex 286	Dbp2
Translation initiation factor eIF2B complex	Gcd1,Gcd11,Gcd2,Gcd6,Gcd7,Gcn3
Complex 288	End3,Rpc17
Complex 289	Chs1,Eno2,Pgk1
Complex 290	Abz1,Mpa43,Tsa1
Complex 291	Rpl35a,Rps6b,Ura7
Complex 292	Spo14,Ygl036w
Golgi transport complex	Cog1,Cog2,Cog3,Cog4,Cog5,Cog6,Cog7,Cog8,Iml1
Complex 294	Fap7
Complex 295	Pro1,Xks1
Histone acetyltransferase B complex	Hat1,Hat2,Hhf2,Hif1
Complex 297	Pgi1,Sec1
Complex 298	Dps1,Ilv1,Rpl18b
Complex 299	Pab1,Ygr250c
Ufd1/Npl4/Cdc48, ER ubiquitinated proteins degradation complex	Cdc48,Npl4,Shp1,Ufd1,Ydr049w
RAVE/Skp1 complex	Skp1,Ymr258c
Complex 302	Mtf2,Sls1
2-oxoglutarate dehydrogenase complex	Kgd1,Kgd2,Ymr31
Cytochrome bc1 complex	Cor1,Qcr2
Methionyl- and glutamyl-tRNA synthetases complex	Arc1,Gus1,Mes1
Complex 306	Hua2,Ypl206c
Complex 307	Nop13,Rlp7
Complex 308	Aro3,Wtm1
mRNA cap-binding -Bur2/Sgv1 complexes	,
Complex 310	Top1
Complex 311	Fun19,Kap123,Ypr174c
cAMP-dependent protein kinase complex	Bcy1,Tpk2
Complex 313	Rpl18b,Tub3
Complex 314	Aro1,Cct8
AP-1 adaptor complex	Apl2,Apl4,Apm1,Apm2,Aps1
Complex 316	Fpr4,Nop13,Puf6,Rix7
Complex 317	Kar2,Scj1
Complex 318	Dop1,Mon2
Complex 319	Gpi17,Ptm1
Ribonucleoside-diphosphate reductase complex	Rnr2,Rnr4
Complex 321	Erg1,Sec2
Complex 322	Fur1,Rvb2,Sec53
Complex 323	Rpl38,Yol054w
Complex 324	Hir3,Mam33,Rad53
Complex 325	Hem13,Taf7
Exosome 3'-5' exoribonuclease complex	Csl4,Dis3,Mtr3,Rrp4,Rrp40,Rrp42,Rrp43,Rrp45,Rrp46,Rrp6,Ski6,Ski7
Complex 327	Sen54,Vac14
Complex 328	Bud2,Pdr5,Pet9
Complex 329	Erg1
Complex 330	Fbp26,Ylr345w
Complex 331	Dbp8,Esf1,Hca4,Mvd1,Sik1
Complex 332	Gdh1,Rpl14a
Septin complex	Bud4,Cdc10,Cdc11,Cdc12,Cdc3,Shs1
Complex 334	Wrs1,Ymr315w
AMP-dependent protein kinase complex	Gal83,Reg1,Sip1,Snf1,Snf4
Complex 336	Aha1,Ufd4
Complex 337	Spt15,Taf1,Taf11,Taf12,Taf3,Taf4,Taf9
Complex 338	Hua2,Yal048c
Complex 339	Act1,Mgs1
Coatomer COPII complex	Sec13,Sec16,Sec23,Sec24,Sfb2
Complex 341	Nuc1,Ykr079c,Ymr099c
Cohesin complex	Smc1,Smc3
Cyclin-dependent protein kinase complex	Cdc28,Cks1,Cln2,Cys4,Sic1
Complex 344	Sse1,Tdh2
Complex 345	Aha1,Aro1
Complex 346	Sec2
Serine palmitoyltransferase complex	Lcb1,Lcb2
Complex 348	Ecm5,Iml1,Psd2
Complex 349	Met6,Tkl1
Sec62/Sec63 complex	Sec62,Sec63,Sec66,Sec72
Complex 351	Cdc47,Erg26
Complex 352	Sam1,Sam2
Bro1/Snf7 complex	Bro1,Snf7
Complex 354	Dip2,Enp1,Kre33,Krr1,Noc4,Nop14,Rok1,Utp22,Utp6,Utp7,Ygr145w
Complex 355	Mkt1,Rpl13a,Vid24
Rtg2/Mks1 complex	Mks1,Rtg2
Complex 357	Crm1
Complex 358	Ssk2
Complex 359	Mrs6,Pyk2
Complex 360	Tkl1,Tsa1
Complex 361	Rps0a,Rps9b
Complex 362	Pmr1,Rvb2,Sec53
Mitochondrial ribosomal large subunit	Img1,Mhr1,Mrp49,Mrpl35,Mrpl8,Mrpl9,Yml6
SKI complex	Ski2,Ski3,Ski8
Rvs161/Rvs167 complex	Rvs161,Rvs167
Complex 366	Ald6,Gsh1,Idh2,New1
Complex 367	Bat1,Bat2
Complex 368	Kri1,Rps11b
Complex 369	Fun19,Rps1b
Anaphase-promoting complex, cyclosome	Apc1,Apc2,Apc4,Apc5,Apc9,Cdc16,Cdc23,Cdc27
Complex 371	Nop15
Complex 372	Cin1,Ybl104c
Complex 373	Nfs1,Tdh3,Yer048w-a
COMPASS, histone H3 methyltransferase protein complex	Bre2,Sdc1,Set1,Spp1,Swd1,Swd3
Complex 375	Pst2,Ybr052c
Complex 376	Mdn1,Nmd5,Tub2
Complex 377	Boi1,Pab1
Complex 378	Arr4,Cdc6
Complex 379	Cym1,Mss51
Retromer subcomplex	Vps29,Vps35,Vps5
GPI transamidase complex	Gaa1,Gpi8
Complex 382	Stm1,Yil056w
Complex 383	Rpl33b,Rpl43a
Complex 384	Idh2,Lys12
Complex 385	Dcs2,Tfb3
Complex 386	Rpl1a,Tcb3
Complex 387	Ade5,7,Pdr5
Pab1/Pan2/Pan3 complex	Pab1,Pan2
Complex 389	Tdh2,Wrs1
Complex 390	Hir3,Rad53
Complex 391	Aro1,Rad51,Yhb1
Ric1/Rgp1 complex	Rgp1,Ric1
Complex 393	Vip1,Ygr017w
Complex 394	Dbp9,Mak21,Mak5,Nop4,Rlp7,Rsa3,Ytm1
Complex 395	Psk1,Taf7
Complex 396	Rpl8a,Yer036c
Complex 397	Ktr3,Svf1,Ypr118w
Complex 398	Met12,Met13
Complex 399	Ede1,Syp1
Heteromeric p24 complex 1	Emp24,Erp1,Erp2,Erv25
Complex 401	Bud7,Chs5,Chs6,Ymr237w
MIND kinetochore complex	Ame1,Dsn1,Mtw1
Complex 403	Hir2
Far complex	Far8,Rpl14b
Signal recognition particle receptor	Srp101,Srp102
Complex 406	Nop13
TFIIIC complex	Tfc1,Tfc3,Tfc4,Tfc6,Tfc7,Tfc8
Complex 408	Ist2
Complex 409	Arx1,Fpr4,Mrt4,Nip7,Nog1,Nog2,Nop2,Nsa2,Nug1,Rpf2,Sda1,Tif6
Complex 410	Rpl18b,Rpl36b
Complex 411	Csn12
Complex 412	Bud2,Ptm1
Gim complexes	Gim3,Pac10,Yke2
Complex 414	Pus7,Tan1
Complex 415	Doa4,Dur1,2
Complex 416	Ecm5,Nmd5
Complex 417	Cin1,Rpl43a
Complex 418	Cwc23,Ylr424w
Complex 419	Prs3,Ura7
DNA polymerase epsilon complex	Dpb2,Dpb4,Pol2
HAP subcomplex of elongator complex	Elp2,Elp3,Elp4,Iki1,Iki3
Complex 422	Mtr10,Nmd5,Usa1
ARP2/3 complex	Arc15,Arc18,Arc19,Arc35,Arc40,Arp2,Arp3
Trichostatin A-sensitive class II histone deacetylase complex	Hda1,Hda2,Hda3,Pro2
Complex 425	Sbp1
Complex 426	Rpl30,Ynk1
Complex 427	Pep12,Sec17,Vti1,Ykt6
RSC, abundant chromatin remodeling complex	Arp7,Npl6,Rsc1,Rsc2,Rsc3,Rsc4,Rsc58,Rsc6,Rsc8,Rsc9,Sfh1,Sth1
38S HOPS complex	Pep3,Pep5,Vam6,Vps16,Vps33,Vps41,Vps8
Complex 430	Yer007c-a,Yjr014w
Complex 431	Rli1,Rps7a
Complex 432	Rpl27b,Ypl009c
Complex 433	Cys4,Nis1,Ssc1,Yol070c
Complex 434	,Arr4,Ded81,Ils1
Complex 435	Chd1,Ssa4
Complex 436	Brr1
Complex 437	Bmh2,Nth1
Complex 438	Lys9,Ynr046w,Yol124c
Complex 439	Reb1,Yil056w
Complex 440	Brx1,Cic1,Mak21,Noc2,Nop4,Spb4,Ytm1
Vps34 PtdIns 3 kinase complex II	Vps15,Vps30,Vps34,Vps38
Complex 442	Dos2,Kre2
Complex 443	Cct5,Vid27
Complex 444	Mss51,Ssc1
Mediator complex, SRB subcomplex of RNA polymerase II	Cse2,Gal11,Med1,Med11,Med6,Med7,Med8,Nut1,Nut2,Pgd1,Rgr1,Sin4,Srb2,Srb4,Srb5,Srb6,Srb7,Srb8,Ssn2
Complex 446	Aro1,Pfk1,Rps0a
Complex 447	Imp3,Ylr003c
Complex 448	Rpl30,Yor1
Complex 449	,
Complex 450	Ams1
Complex 451	Glt1,Rpl10,Rps5
Complex 452	Mrp8,Pil1,Ylr287c
Complex 453	Gin4,Kcc4
Complex 454	Tef4,Ybr025c
Frs1/Frs2 phenylalanyl-tRNA synthetase complex	Frs1,Frs2
Complex 456	Ade5,7,Rps3
Complex 457	,
Complex 458	Ilv5,Tdh1
RNA polymerase II general trancription factor TFIID	Taf1,Taf11,Taf3,Taf4,Taf5
Complex 460	Cys3,Rna1
Complex 461	Cct5,Tuf1
Oligosaccharyl-transferase complex	Ost1,Stt3,Swp1,Wbp1
Processing peptidase complex	Mas1,Mas2
F0/F1 ATP synthase	Atp1,Atp3
Compex 465	Gsh1,Gsp2,New1
Complex 466	Mkt1
Complex 467	Tbf1,Tor1,Vid22
Complex 468	Bms1,Bud21,Esf1,Mvd1,Nop6
Complex 469	Rpl26b,Rsa3,Yor1
Ctf18/Rfc2/Rfc3/Rfc4/Rfc5 complex	Elg1,Rfc1,Rfc3,Rfc4,Rfc5
Complex 471	Rpl27b,Skt5
Complex 472	Dbp10,Dbp9,Nop13,Nop4,Puf6
Complex 473	Sro7,Ydr314c
Complex 474	Hta1,Tos4
Complex 475	Rps25b
Vps27/Hse1 protein complex	Hse1,Vps27
Complex 477	Ufd4
eIF4A	Tif1,Tif2
Complex 479	Gfa1,Msn5,Num1
Complex 480	Sse1,Yhb1
Complex 481	Drs2,Pdr5
Complex 482	Erg1,Tef4
Complex 483	Dig1,Sap190
Complex 484	Gdi1,Ypt31,Ypt52
Complex 485	Bud2,Ccp1,Mrp8
Complex 486	Eft1,Yol098c
Complex 487	Cdc47,Myo5
Complex 488	Ybr025c,Ygl039w
Complex 489	Gcn2,Ltv1,Rpm2
Complex 490	Oca1,Siw14,Ycr095c,Yhl029c
Complex 491	Shm1,Ypl009c
